# Supplementary material for: Maturation of the Visceral (Gut-Adipose-Liver) Network in Response to the Weaning Reaction versus Adult Age and Impact of Maternal High-Fat Diet
Source: Nutrients. 2021 Sep 28;13(10):3438. doi: 10.3390/nu13103438 (PMC8541006; doi:10.3390/nu13103438)
Supplement: Supplementary file 1 [file nutrients-13-03438-s001.zip]

Archive with 1 entries (1 files):
- nutrients-1360741 supplementary update.pdf
